# Supplementary material for: Reasoning in Reference Games: Individual- vs. Population-Level Probabilistic Modeling
Source: PLoS One. 2016 May 5;11(5):e0154854. doi: 10.1371/journal.pone.0154854 (PMC4858259; doi:10.1371/journal.pone.0154854)
Supplement: S1 Data — (CSV) [file pone.0154854.s007.csv]

workerid	language	trial	rt	condition	response
1	English	0	11128	unambiguous	distractor
1	English	1	4762	unambiguous	target
1	English	2	1666	simple	target
1	English	3	1263	ambiguous	target
1	English	4	1764	unambiguous	target
1	English	5	1085	unambiguous	target
1	English	6	1842	unambiguous	target
1	English	7	9983	unambiguous	target
1	English	8	4091	complex	target
1	English	9	2674	unambiguous	target
1	English	10	1140	ambiguous	target
1	English	11	1304	unambiguous	target
1	English	12	1040	ambiguous	target
1	English	13	1989	complex	competitor
1	English	14	1571	simple	target
1	English	15	1818	unambiguous	target
1	English	16	1566	unambiguous	target
1	English	17	1965	ambiguous	target
1	English	18	1517	unambiguous	target
1	English	19	3324	unambiguous	target
1	English	20	1846	unambiguous	target
1	English	21	2320	complex	target
1	English	22	2513	ambiguous	target
1	English	23	1040	complex	competitor
1	English	24	1078	ambiguous	target
1	English	25	1303	ambiguous	competitor
1	English	26	1172	unambiguous	target
1	English	27	1949	unambiguous	target
1	English	28	41310	simple	competitor
1	English	29	1170	ambiguous	target
1	English	30	1116	unambiguous	target
1	English	31	1102	complex	target
1	English	32	1080	simple	distractor
1	English	33	1193	ambiguous	competitor
1	English	34	811	ambiguous	competitor
1	English	35	2904	unambiguous	target
1	English	36	15465	complex	target
1	English	37	41130	complex	competitor
1	English	38	1571	complex	target
1	English	39	1210	unambiguous	target
1	English	40	1342	simple	competitor
1	English	41	894	unambiguous	target
1	English	42	1056	unambiguous	target
1	English	43	1010	simple	competitor
1	English	44	2566	unambiguous	target
1	English	45	1077	unambiguous	target
1	English	46	1342	complex	competitor
1	English	47	1664	ambiguous	target
1	English	48	1272	simple	target
1	English	49	1332	simple	competitor
1	English	50	1998	ambiguous	target
1	English	51	1510	unambiguous	target
1	English	52	1032	unambiguous	target
1	English	53	2606	unambiguous	distractor
1	English	54	1464	complex	target
1	English	55	1256	ambiguous	competitor
1	English	56	2519	complex	target
1	English	57	1414	unambiguous	target
1	English	58	1877	unambiguous	target
1	English	59	1311	simple	competitor
1	English	60	1456	ambiguous	target
1	English	61	1056	complex	competitor
1	English	62	1472	simple	target
1	English	63	1123	ambiguous	target
1	English	64	1442	simple	competitor
1	English	65	1186	simple	competitor
2	English	0	15056	ambiguous	competitor
2	English	1	9274	unambiguous	target
2	English	2	3690	unambiguous	target
2	English	3	2254	unambiguous	target
2	English	4	2448	unambiguous	target
2	English	5	1718	unambiguous	target
2	English	6	5284	unambiguous	target
2	English	7	3064	simple	target
2	English	8	1561	ambiguous	competitor
2	English	9	3041	unambiguous	target
2	English	10	1851	unambiguous	target
2	English	11	2247	simple	target
2	English	12	1946	ambiguous	target
2	English	13	1404	unambiguous	target
2	English	14	1522	simple	target
2	English	15	1338	ambiguous	competitor
2	English	16	1340	ambiguous	competitor
2	English	17	1831	ambiguous	competitor
2	English	18	2164	complex	competitor
2	English	19	3606	unambiguous	target
2	English	20	4089	simple	target
2	English	21	3130	simple	target
2	English	22	1862	unambiguous	target
2	English	23	2164	unambiguous	target
2	English	24	2138	simple	target
2	English	25	9216	complex	target
2	English	26	1908	ambiguous	target
2	English	27	1392	ambiguous	competitor
2	English	28	2782	complex	target
2	English	29	1478	simple	target
2	English	30	3263	complex	target
2	English	31	2360	unambiguous	target
2	English	32	1008	ambiguous	target
2	English	33	2918	unambiguous	target
2	English	34	1770	unambiguous	target
2	English	35	1856	complex	competitor
2	English	36	1544	unambiguous	target
2	English	37	2332	unambiguous	target
2	English	38	2024	ambiguous	competitor
2	English	39	1079	ambiguous	distractor
2	English	40	2329	complex	competitor
2	English	41	1964	unambiguous	target
2	English	42	1746	unambiguous	target
2	English	43	1283	unambiguous	target
2	English	44	1653	unambiguous	target
2	English	45	1355	ambiguous	target
2	English	46	2554	simple	target
2	English	47	3750	unambiguous	target
2	English	48	3027	complex	target
2	English	49	2063	unambiguous	target
2	English	50	1640	simple	competitor
2	English	51	1310	unambiguous	target
2	English	52	3602	simple	target
2	English	53	6180	complex	target
2	English	54	2602	simple	target
2	English	55	1956	unambiguous	target
2	English	56	11004	complex	distractor
2	English	57	1962	unambiguous	target
2	English	58	11172	complex	target
2	English	59	5702	complex	competitor
2	English	60	2006	ambiguous	target
2	English	61	7638	complex	target
2	English	62	1240	ambiguous	competitor
2	English	63	1538	ambiguous	target
2	English	64	3400	simple	target
2	English	65	4711	unambiguous	target
3	English	0	8681	unambiguous	target
3	English	1	4083	simple	competitor
3	English	2	3842	complex	competitor
3	English	3	2000	complex	target
3	English	4	1172	unambiguous	target
3	English	5	3929	ambiguous	competitor
3	English	6	1935	simple	target
3	English	7	2561	unambiguous	target
3	English	8	2413	simple	target
3	English	9	2453	ambiguous	target
3	English	10	2599	complex	competitor
3	English	11	2411	unambiguous	target
3	English	12	2384	unambiguous	target
3	English	13	3062	unambiguous	target
3	English	14	8745	unambiguous	target
3	English	15	4391	unambiguous	target
3	English	16	2222	ambiguous	target
3	English	17	1881	simple	target
3	English	18	1617	unambiguous	target
3	English	19	2286	simple	target
3	English	20	3127	simple	target
3	English	21	2472	ambiguous	competitor
3	English	22	1689	simple	target
3	English	23	1636	ambiguous	competitor
3	English	24	2407	ambiguous	target
3	English	25	1515	ambiguous	target
3	English	26	1957	unambiguous	target
3	English	27	1488	ambiguous	target
3	English	28	1723	simple	target
3	English	29	2879	unambiguous	target
3	English	30	4421	complex	target
3	English	31	2307	unambiguous	target
3	English	32	1693	simple	target
3	English	33	1412	complex	target
3	English	34	5998	unambiguous	target
3	English	35	1625	ambiguous	target
3	English	36	1952	complex	target
3	English	37	2462	unambiguous	target
3	English	38	2744	unambiguous	target
3	English	39	2377	unambiguous	target
3	English	40	1431	unambiguous	target
3	English	41	1361	complex	competitor
3	English	42	2805	ambiguous	target
3	English	43	2352	unambiguous	target
3	English	44	3736	unambiguous	target
3	English	45	2338	ambiguous	target
3	English	46	1572	ambiguous	target
3	English	47	1281	ambiguous	competitor
3	English	48	1206	complex	target
3	English	49	1587	simple	competitor
3	English	50	1281	unambiguous	target
3	English	51	1740	complex	competitor
3	English	52	3178	unambiguous	target
3	English	53	2469	unambiguous	target
3	English	54	1928	complex	target
3	English	55	3214	complex	target
3	English	56	2160	unambiguous	target
3	English	57	1055	ambiguous	target
3	English	58	1848	unambiguous	target
3	English	59	1549	unambiguous	target
3	English	60	2014	ambiguous	competitor
3	English	61	2078	complex	competitor
3	English	62	2304	unambiguous	target
3	English	63	1794	unambiguous	target
3	English	64	1359	simple	target
3	English	65	2200	simple	competitor
4	English	0	13064	unambiguous	target
4	English	1	14966	unambiguous	target
4	English	2	4960	complex	target
4	English	3	2312	ambiguous	target
4	English	4	3415	simple	competitor
4	English	5	4280	simple	target
4	English	6	2224	ambiguous	target
4	English	7	1967	unambiguous	target
4	English	8	2200	simple	target
4	English	9	6911	unambiguous	target
4	English	10	1936	simple	target
4	English	11	4552	complex	competitor
4	English	12	2104	simple	target
4	English	13	7297	complex	competitor
4	English	14	2383	ambiguous	target
4	English	15	2062	ambiguous	target
4	English	16	3536	unambiguous	target
4	English	17	1943	unambiguous	target
4	English	18	2991	unambiguous	target
4	English	19	3416	unambiguous	target
4	English	20	2104	simple	target
4	English	21	2696	complex	target
4	English	22	1656	ambiguous	target
4	English	23	2128	simple	competitor
4	English	24	2591	unambiguous	target
4	English	25	2415	unambiguous	target
4	English	26	3504	complex	target
4	English	27	2160	unambiguous	target
4	English	28	1376	unambiguous	target
4	English	29	2016	unambiguous	target
4	English	30	3256	complex	target
4	English	31	1639	ambiguous	competitor
4	English	32	3800	unambiguous	target
4	English	33	2688	complex	competitor
4	English	34	1488	ambiguous	competitor
4	English	35	3760	complex	competitor
4	English	36	2625	ambiguous	target
4	English	37	2038	simple	target
4	English	38	1495	unambiguous	target
4	English	39	1432	ambiguous	competitor
4	English	40	1407	simple	target
4	English	41	1952	simple	target
4	English	42	1960	unambiguous	target
4	English	43	2264	unambiguous	target
4	English	44	1552	unambiguous	target
4	English	45	1823	unambiguous	target
4	English	46	1447	ambiguous	competitor
4	English	47	1799	unambiguous	target
4	English	48	4112	unambiguous	target
4	English	49	2328	complex	competitor
4	English	50	2424	simple	target
4	English	51	2184	ambiguous	target
4	English	52	2280	simple	competitor
4	English	53	2031	unambiguous	target
4	English	54	1360	unambiguous	target
4	English	55	2072	unambiguous	target
4	English	56	2488	unambiguous	target
4	English	57	2904	complex	target
4	English	58	4920	unambiguous	target
4	English	59	1671	complex	target
4	English	60	1880	unambiguous	target
4	English	61	3512	complex	competitor
4	English	62	1960	ambiguous	target
4	English	63	2681	ambiguous	competitor
4	English	64	2159	ambiguous	target
4	English	65	1835	ambiguous	target
5	English	0	36784	simple	target
5	English	1	3213	simple	distractor
5	English	2	12328	complex	target
5	English	3	1728	unambiguous	target
5	English	4	2509	unambiguous	target
5	English	5	2040	complex	target
5	English	6	1347	complex	distractor
5	English	7	1224	ambiguous	distractor
5	English	8	1076	unambiguous	competitor
5	English	9	704	unambiguous	target
5	English	10	559	ambiguous	target
5	English	11	469	unambiguous	distractor
5	English	12	494	ambiguous	distractor
5	English	13	457	complex	competitor
5	English	14	1768	unambiguous	target
5	English	15	1470	ambiguous	target
5	English	16	1362	unambiguous	target
5	English	17	1284	simple	competitor
5	English	18	1559	complex	target
5	English	19	1372	ambiguous	target
5	English	20	1571	unambiguous	target
5	English	21	1754	ambiguous	competitor
5	English	22	2672	simple	target
5	English	23	2126	simple	target
5	English	24	1705	unambiguous	target
5	English	25	4316	simple	target
5	English	26	5352	unambiguous	target
5	English	27	2399	ambiguous	target
5	English	28	3549	complex	target
5	English	29	1581	simple	competitor
5	English	30	1830	complex	target
5	English	31	1817	unambiguous	target
5	English	32	1695	simple	target
5	English	33	3634	unambiguous	target
5	English	34	124	unambiguous	competitor
5	English	35	1434	ambiguous	competitor
5	English	36	1843	complex	competitor
5	English	37	1965	simple	target
5	English	38	1795	unambiguous	target
5	English	39	2904	unambiguous	target
5	English	40	3783	unambiguous	target
5	English	41	2053	ambiguous	competitor
5	English	42	1349	complex	competitor
5	English	43	1792	unambiguous	target
5	English	44	2213	unambiguous	target
5	English	45	1396	ambiguous	competitor
5	English	46	1906	ambiguous	target
5	English	47	2025	ambiguous	competitor
5	English	48	3525	simple	target
5	English	49	2966	unambiguous	target
5	English	50	2115	simple	target
5	English	51	2250	unambiguous	target
5	English	52	2336	unambiguous	target
5	English	53	1399	complex	target
5	English	54	1384	unambiguous	target
5	English	55	1821	complex	target
5	English	56	2443	unambiguous	target
5	English	57	2017	ambiguous	competitor
5	English	58	1447	unambiguous	target
5	English	59	1730	unambiguous	target
5	English	60	1223	simple	competitor
5	English	61	1520	ambiguous	competitor
5	English	62	1287	unambiguous	target
5	English	63	2126	unambiguous	target
5	English	64	2153	complex	competitor
5	English	65	2139	ambiguous	distractor
6	ENGLISH	0	26016	unambiguous	target
6	ENGLISH	1	8927	unambiguous	target
6	ENGLISH	2	3503	complex	target
6	ENGLISH	3	4280	ambiguous	competitor
6	ENGLISH	4	6208	unambiguous	target
6	ENGLISH	5	3543	unambiguous	competitor
6	ENGLISH	6	2689	ambiguous	distractor
6	ENGLISH	7	1760	unambiguous	competitor
6	ENGLISH	8	4218	simple	competitor
6	ENGLISH	9	4818	unambiguous	target
6	ENGLISH	10	4338	unambiguous	target
6	ENGLISH	11	4257	ambiguous	distractor
6	ENGLISH	12	1665	complex	target
6	ENGLISH	13	1527	complex	target
6	ENGLISH	14	1399	complex	target
6	ENGLISH	15	3911	simple	competitor
6	ENGLISH	16	2839	ambiguous	distractor
6	ENGLISH	17	3112	unambiguous	target
6	ENGLISH	18	1841	ambiguous	distractor
6	ENGLISH	19	3351	ambiguous	distractor
6	ENGLISH	20	3375	simple	competitor
6	ENGLISH	21	1760	simple	competitor
6	ENGLISH	22	4472	unambiguous	distractor
6	ENGLISH	23	7600	simple	competitor
6	ENGLISH	24	2115	unambiguous	target
6	ENGLISH	25	1471	complex	target
6	ENGLISH	26	2700	unambiguous	target
6	ENGLISH	27	1779	unambiguous	competitor
6	ENGLISH	28	4957	simple	competitor
6	ENGLISH	29	7457	complex	target
6	ENGLISH	30	1639	ambiguous	competitor
6	ENGLISH	31	1480	unambiguous	target
6	ENGLISH	32	2195	unambiguous	target
6	ENGLISH	33	1948	simple	target
6	ENGLISH	34	2018	ambiguous	target
6	ENGLISH	35	1911	complex	target
6	ENGLISH	36	3079	ambiguous	target
6	ENGLISH	37	3039	complex	competitor
6	ENGLISH	38	3399	simple	competitor
6	ENGLISH	39	1784	ambiguous	distractor
6	ENGLISH	40	2528	unambiguous	target
6	ENGLISH	41	2162	complex	competitor
6	ENGLISH	42	2608	unambiguous	target
6	ENGLISH	43	1879	unambiguous	target
6	ENGLISH	44	1584	ambiguous	competitor
6	ENGLISH	45	1823	unambiguous	target
6	ENGLISH	46	8647	unambiguous	target
6	ENGLISH	47	1657	unambiguous	target
6	ENGLISH	48	1616	complex	competitor
6	ENGLISH	49	2296	unambiguous	target
6	ENGLISH	50	1863	simple	competitor
6	ENGLISH	51	1783	unambiguous	target
6	ENGLISH	52	2088	ambiguous	competitor
6	ENGLISH	53	1985	unambiguous	target
6	ENGLISH	54	1943	unambiguous	target
6	ENGLISH	55	4623	complex	target
6	ENGLISH	56	1583	ambiguous	target
6	ENGLISH	57	1784	unambiguous	target
6	ENGLISH	58	1599	simple	competitor
6	ENGLISH	59	1537	unambiguous	target
6	ENGLISH	60	1743	complex	target
6	ENGLISH	61	1967	unambiguous	target
6	ENGLISH	62	2248	simple	target
6	ENGLISH	63	1584	simple	target
6	ENGLISH	64	1424	ambiguous	target
6	ENGLISH	65	1481	ambiguous	target
7	english	0	1649	complex	target
7	english	1	4906	ambiguous	target
7	english	2	2547	unambiguous	distractor
7	english	3	2733	complex	competitor
7	english	4	1241	ambiguous	competitor
7	english	5	1565	unambiguous	target
7	english	6	918	ambiguous	target
7	english	7	1217	ambiguous	target
7	english	8	1560	unambiguous	target
7	english	9	1605	unambiguous	distractor
7	english	10	1375	complex	competitor
7	english	11	2491	unambiguous	target
7	english	12	1228	unambiguous	target
7	english	13	1092	unambiguous	target
7	english	14	1692	unambiguous	target
7	english	15	2563	complex	competitor
7	english	16	1214	simple	target
7	english	17	1325	simple	target
7	english	18	1443	ambiguous	distractor
7	english	19	975	ambiguous	distractor
7	english	20	1264	simple	target
7	english	21	1630	simple	target
7	english	22	1367	ambiguous	competitor
7	english	23	1166	complex	competitor
7	english	24	1633	complex	competitor
7	english	25	1056	simple	competitor
7	english	26	1069	simple	target
7	english	27	1250	unambiguous	target
7	english	28	1954	complex	competitor
7	english	29	1412	simple	competitor
7	english	30	1188	complex	target
7	english	31	1190	complex	competitor
7	english	32	1117	unambiguous	target
7	english	33	1121	ambiguous	target
7	english	34	2716	complex	target
7	english	35	1242	unambiguous	target
7	english	36	1649	unambiguous	target
7	english	37	1406	ambiguous	competitor
7	english	38	2268	simple	target
7	english	39	2285	unambiguous	target
7	english	40	1412	simple	competitor
7	english	41	1410	ambiguous	competitor
7	english	42	1304	simple	competitor
7	english	43	984	unambiguous	target
7	english	44	1036	unambiguous	target
7	english	45	1249	ambiguous	competitor
7	english	46	1053	unambiguous	target
7	english	47	1127	unambiguous	target
7	english	48	1462	ambiguous	target
7	english	49	1015	simple	competitor
7	english	50	1124	unambiguous	target
7	english	51	1565	ambiguous	competitor
7	english	52	3513	unambiguous	competitor
7	english	53	1143	complex	target
7	english	54	1409	unambiguous	target
7	english	55	1484	unambiguous	target
7	english	56	1163	unambiguous	target
7	english	57	1906	unambiguous	target
7	english	58	7095	ambiguous	competitor
7	english	59	2043	complex	competitor
7	english	60	1293	ambiguous	competitor
7	english	61	1304	unambiguous	target
7	english	62	2339	unambiguous	target
7	english	63	1830	unambiguous	target
7	english	64	1442	unambiguous	competitor
7	english	65	3536	simple	target
8	English	0	13112	unambiguous	target
8	English	1	7511	ambiguous	target
8	English	2	4944	ambiguous	distractor
8	English	3	3615	ambiguous	target
8	English	4	6919	complex	target
8	English	5	12504	complex	target
8	English	6	3495	unambiguous	competitor
8	English	7	2768	simple	target
8	English	8	2120	unambiguous	target
8	English	9	1530	simple	target
8	English	10	1857	ambiguous	target
8	English	11	1279	ambiguous	target
8	English	12	1720	simple	target
8	English	13	2584	simple	target
8	English	14	1631	ambiguous	competitor
8	English	15	3496	unambiguous	target
8	English	16	2233	unambiguous	target
8	English	17	1792	ambiguous	competitor
8	English	18	4384	unambiguous	target
8	English	19	3735	complex	competitor
8	English	20	3320	simple	target
8	English	21	1944	simple	target
8	English	22	3681	complex	target
8	English	23	2024	ambiguous	target
8	English	24	2223	unambiguous	target
8	English	25	2287	unambiguous	target
8	English	26	2688	ambiguous	competitor
8	English	27	4144	unambiguous	target
8	English	28	1879	simple	target
8	English	29	2001	unambiguous	target
8	English	30	3687	unambiguous	target
8	English	31	2815	unambiguous	target
8	English	32	2041	ambiguous	target
8	English	33	2058	unambiguous	target
8	English	34	1648	ambiguous	competitor
8	English	35	2752	ambiguous	target
8	English	36	4768	complex	competitor
8	English	37	46829	unambiguous	target
8	English	38	2452	unambiguous	target
8	English	39	2503	complex	competitor
8	English	40	3496	simple	target
8	English	41	3248	complex	competitor
8	English	42	4223	unambiguous	target
8	English	43	1911	unambiguous	target
8	English	44	2697	unambiguous	target
8	English	45	3288	unambiguous	target
8	English	46	4216	unambiguous	target
8	English	47	4303	ambiguous	competitor
8	English	48	2200	unambiguous	target
8	English	49	1448	simple	target
8	English	50	2417	simple	target
8	English	51	3088	complex	competitor
8	English	52	4831	unambiguous	target
8	English	53	7239	complex	target
8	English	54	2913	complex	competitor
8	English	55	2231	ambiguous	target
8	English	56	2039	simple	target
8	English	57	1922	simple	target
8	English	58	2040	unambiguous	target
8	English	59	6320	unambiguous	target
8	English	60	2385	unambiguous	target
8	English	61	1687	unambiguous	target
8	English	62	2423	complex	target
8	English	63	3903	complex	target
8	English	64	2488	ambiguous	target
8	English	65	1456	unambiguous	target
9	english	0	29700	unambiguous	target
9	english	1	4869	ambiguous	competitor
9	english	2	3933	unambiguous	target
9	english	3	3368	ambiguous	target
9	english	4	3912	ambiguous	target
9	english	5	1743	complex	target
9	english	6	2248	complex	target
9	english	7	1258	simple	target
9	english	8	1882	ambiguous	competitor
9	english	9	1631	ambiguous	competitor
9	english	10	5101	unambiguous	target
9	english	11	2228	complex	competitor
9	english	12	1575	unambiguous	target
9	english	13	1568	ambiguous	competitor
9	english	14	1808	complex	target
9	english	15	2958	ambiguous	distractor
9	english	16	3007	complex	competitor
9	english	17	4168	simple	target
9	english	18	2505	unambiguous	target
9	english	19	2916	simple	target
9	english	20	2612	complex	competitor
9	english	21	8093	unambiguous	target
9	english	22	4246	unambiguous	target
9	english	23	3838	complex	target
9	english	24	3905	unambiguous	target
9	english	25	1363	simple	target
9	english	26	1601	unambiguous	target
9	english	27	1321	ambiguous	competitor
9	english	28	2914	complex	competitor
9	english	29	2139	complex	target
9	english	30	1564	ambiguous	competitor
9	english	31	1535	simple	target
9	english	32	4055	simple	target
9	english	33	2539	ambiguous	competitor
9	english	34	2242	complex	competitor
9	english	35	4937	unambiguous	target
9	english	36	3305	ambiguous	competitor
9	english	37	2148	simple	target
9	english	38	3701	unambiguous	target
9	english	39	75261	complex	target
9	english	40	2539	unambiguous	target
9	english	41	2049	unambiguous	target
9	english	42	2282	unambiguous	target
9	english	43	2613	simple	target
9	english	44	2290	simple	target
9	english	45	2284	unambiguous	target
9	english	46	1742	unambiguous	target
9	english	47	3752	unambiguous	target
9	english	48	1938	unambiguous	target
9	english	49	6707	unambiguous	target
9	english	50	13373	simple	target
9	english	51	2434	simple	target
9	english	52	3060	unambiguous	target
9	english	53	2827	unambiguous	target
9	english	54	2759	unambiguous	target
9	english	55	3025	complex	target
9	english	56	2006	unambiguous	target
9	english	57	2239	ambiguous	target
9	english	58	2075	unambiguous	target
9	english	59	2948	unambiguous	competitor
9	english	60	2099	unambiguous	target
9	english	61	2226	ambiguous	competitor
9	english	62	2067	simple	target
9	english	63	3609	ambiguous	target
9	english	64	3446	unambiguous	target
9	english	65	2366	ambiguous	target
10	english	0	72156	ambiguous	competitor
10	english	1	4028	complex	competitor
10	english	2	5012	ambiguous	competitor
10	english	3	4810	simple	target
10	english	4	2759	ambiguous	target
10	english	5	2232	complex	target
10	english	6	4928	unambiguous	target
10	english	7	2908	simple	target
10	english	8	10961	unambiguous	target
10	english	9	6164	simple	target
10	english	10	6478	ambiguous	competitor
10	english	11	2958	unambiguous	target
10	english	12	1472	simple	target
10	english	13	4434	simple	target
10	english	14	5977	simple	target
10	english	15	5184	simple	target
10	english	16	3389	ambiguous	competitor
10	english	17	7126	unambiguous	target
10	english	18	2945	simple	target
10	english	19	4844	unambiguous	target
10	english	20	4766	complex	target
10	english	21	6678	complex	target
10	english	22	2780	unambiguous	target
10	english	23	1805	ambiguous	competitor
10	english	24	1899	ambiguous	competitor
10	english	25	2009	unambiguous	target
10	english	26	2785	unambiguous	target
10	english	27	4387	complex	competitor
10	english	28	3244	simple	target
10	english	29	1737	ambiguous	target
10	english	30	4486	unambiguous	target
10	english	31	2553	unambiguous	target
10	english	32	2682	unambiguous	target
10	english	33	4767	unambiguous	target
10	english	34	1522	ambiguous	competitor
10	english	35	1654	ambiguous	competitor
10	english	36	2859	unambiguous	target
10	english	37	2804	unambiguous	target
10	english	38	6073	unambiguous	target
10	english	39	1880	simple	target
10	english	40	1941	simple	target
10	english	41	1613	ambiguous	target
10	english	42	2561	complex	target
10	english	43	1586	unambiguous	target
10	english	44	1548	ambiguous	competitor
10	english	45	2716	complex	competitor
10	english	46	2052	unambiguous	target
10	english	47	1642	simple	target
10	english	48	1102	ambiguous	target
10	english	49	2100	complex	competitor
10	english	50	1677	ambiguous	target
10	english	51	3973	unambiguous	target
10	english	52	2608	unambiguous	target
10	english	53	1686	unambiguous	target
10	english	54	1654	unambiguous	target
10	english	55	1208	unambiguous	target
10	english	56	2854	unambiguous	target
10	english	57	1652	complex	competitor
10	english	58	2298	unambiguous	target
10	english	59	2233	complex	target
10	english	60	3106	unambiguous	target
10	english	61	2086	complex	competitor
10	english	62	1389	ambiguous	target
10	english	63	1361	unambiguous	target
10	english	64	1756	unambiguous	target
10	english	65	3015	complex	target
11	english	0	19136	simple	competitor
11	english	1	2416	complex	target
11	english	2	2636	simple	target
11	english	3	5118	unambiguous	target
11	english	4	2832	unambiguous	target
11	english	5	2165	unambiguous	target
11	english	6	3379	ambiguous	target
11	english	7	2838	ambiguous	target
11	english	8	2602	unambiguous	target
11	english	9	7614	complex	target
11	english	10	1814	simple	target
11	english	11	2456	complex	competitor
11	english	12	3224	complex	target
11	english	13	2628	unambiguous	target
11	english	14	144	ambiguous	competitor
11	english	15	3441	unambiguous	target
11	english	16	3670	ambiguous	target
11	english	17	4700	ambiguous	target
11	english	18	3353	unambiguous	target
11	english	19	2551	unambiguous	target
11	english	20	4050	unambiguous	target
11	english	21	9393	simple	target
11	english	22	3315	ambiguous	target
11	english	23	3788	simple	target
11	english	24	11232	unambiguous	target
11	english	25	2107	unambiguous	target
11	english	26	4855	unambiguous	target
11	english	27	15097	ambiguous	competitor
11	english	28	2350	simple	target
11	english	29	2404	simple	target
11	english	30	2888	simple	target
11	english	31	2663	unambiguous	target
11	english	32	2423	ambiguous	competitor
11	english	33	2446	simple	target
11	english	34	2916	simple	target
11	english	35	3100	complex	competitor
11	english	36	4055	unambiguous	target
11	english	37	3705	ambiguous	target
11	english	38	4564	unambiguous	target
11	english	39	2070	unambiguous	target
11	english	40	2470	complex	distractor
11	english	41	1736	unambiguous	target
11	english	42	2503	unambiguous	target
11	english	43	2799	complex	competitor
11	english	44	2022	ambiguous	target
11	english	45	2267	complex	target
11	english	46	2310	unambiguous	target
11	english	47	2831	complex	competitor
11	english	48	2979	complex	competitor
11	english	49	2906	ambiguous	competitor
11	english	50	5461	unambiguous	target
11	english	51	2081	ambiguous	target
11	english	52	1442	unambiguous	target
11	english	53	1232	unambiguous	competitor
11	english	54	3914	unambiguous	target
11	english	55	2128	unambiguous	target
11	english	56	2131	simple	target
11	english	57	2263	unambiguous	target
11	english	58	2508	unambiguous	target
11	english	59	2710	ambiguous	target
11	english	60	1820	ambiguous	competitor
11	english	61	2082	simple	target
11	english	62	4252	unambiguous	target
11	english	63	4480	ambiguous	competitor
11	english	64	1949	complex	target
11	english	65	9274	complex	competitor
12	English	0	20764	unambiguous	target
12	English	1	3328	complex	competitor
12	English	2	5437	unambiguous	target
12	English	3	2753	ambiguous	target
12	English	4	2445	unambiguous	target
12	English	5	1916	ambiguous	target
12	English	6	4697	ambiguous	competitor
12	English	7	3260	unambiguous	target
12	English	8	4129	unambiguous	target
12	English	9	2468	ambiguous	competitor
12	English	10	3547	simple	competitor
12	English	11	2230	ambiguous	target
12	English	12	1691	unambiguous	target
12	English	13	2154	unambiguous	target
12	English	14	1314	ambiguous	competitor
12	English	15	1500	ambiguous	distractor
12	English	16	2199	complex	competitor
12	English	17	2015	unambiguous	competitor
12	English	18	1659	ambiguous	target
12	English	19	5430	ambiguous	competitor
12	English	20	2490	complex	target
12	English	21	3171	complex	target
12	English	22	2198	simple	target
12	English	23	1554	simple	target
12	English	24	1814	complex	competitor
12	English	25	1332	unambiguous	target
12	English	26	2306	unambiguous	target
12	English	27	1963	unambiguous	target
12	English	28	2174	unambiguous	target
12	English	29	2923	ambiguous	target
12	English	30	2975	unambiguous	target
12	English	31	1537	ambiguous	competitor
12	English	32	2255	unambiguous	target
12	English	33	1512	complex	target
12	English	34	2553	simple	target
12	English	35	3874	unambiguous	target
12	English	36	2133	unambiguous	target
12	English	37	2442	ambiguous	target
12	English	38	2198	simple	target
12	English	39	1899	unambiguous	target
12	English	40	1167	unambiguous	target
12	English	41	1679	unambiguous	target
12	English	42	1722	simple	competitor
12	English	43	1721	simple	target
12	English	44	1584	unambiguous	target
12	English	45	1416	unambiguous	target
12	English	46	1592	complex	competitor
12	English	47	1531	simple	competitor
12	English	48	1199	complex	target
12	English	49	1491	ambiguous	target
12	English	50	1167	unambiguous	target
12	English	51	2029	simple	competitor
12	English	52	2269	unambiguous	distractor
12	English	53	1524	unambiguous	target
12	English	54	1706	complex	target
12	English	55	2268	ambiguous	competitor
12	English	56	2146	unambiguous	target
12	English	57	1838	simple	target
12	English	58	2491	simple	target
12	English	59	1630	complex	competitor
12	English	60	3960	unambiguous	target
12	English	61	1800	complex	competitor
12	English	62	1392	complex	competitor
12	English	63	1360	simple	target
12	English	64	1530	unambiguous	target
12	English	65	1776	ambiguous	competitor
13	english	0	12122	unambiguous	target
13	english	1	4927	simple	target
13	english	2	3500	complex	target
13	english	3	5203	unambiguous	distractor
13	english	4	9359	unambiguous	target
13	english	5	4876	complex	distractor
13	english	6	104	unambiguous	distractor
13	english	7	4875	simple	target
13	english	8	8208	unambiguous	target
13	english	9	6128	unambiguous	target
13	english	10	2231	ambiguous	target
13	english	11	7184	complex	competitor
13	english	12	3076	unambiguous	target
13	english	13	3515	unambiguous	target
13	english	14	5960	unambiguous	target
13	english	15	2412	simple	competitor
13	english	16	3652	simple	target
13	english	17	2956	simple	target
13	english	18	2515	unambiguous	target
13	english	19	5454	complex	target
13	english	20	7195	simple	target
13	english	21	4976	complex	distractor
13	english	22	2268	simple	target
13	english	23	2632	unambiguous	target
13	english	24	2296	ambiguous	competitor
13	english	25	5140	complex	target
13	english	26	5224	unambiguous	target
13	english	27	12127	unambiguous	target
13	english	28	6735	ambiguous	target
13	english	29	1500	ambiguous	competitor
13	english	30	1864	ambiguous	target
13	english	31	1612	ambiguous	target
13	english	32	2236	ambiguous	competitor
13	english	33	2048	simple	target
13	english	34	3899	unambiguous	target
13	english	35	2620	unambiguous	target
13	english	36	2219	ambiguous	target
13	english	37	2276	ambiguous	competitor
13	english	38	2983	unambiguous	target
13	english	39	3530	unambiguous	target
13	english	40	6866	complex	target
13	english	41	3631	ambiguous	competitor
13	english	42	7127	simple	target
13	english	43	2964	simple	target
13	english	44	2301	unambiguous	target
13	english	45	3818	unambiguous	target
13	english	46	3131	ambiguous	target
13	english	47	3684	unambiguous	target
13	english	48	4403	complex	target
13	english	49	4751	unambiguous	target
13	english	50	2396	unambiguous	target
13	english	51	13715	unambiguous	target
13	english	52	2869	unambiguous	target
13	english	53	1719	ambiguous	competitor
13	english	54	3391	complex	competitor
13	english	55	6387	complex	target
13	english	56	3296	ambiguous	competitor
13	english	57	8776	complex	target
13	english	58	3392	unambiguous	target
13	english	59	1916	ambiguous	competitor
13	english	60	3410	complex	target
13	english	61	3502	simple	target
13	english	62	1623	ambiguous	target
13	english	63	1779	simple	target
13	english	64	8136	unambiguous	target
13	english	65	2603	unambiguous	target
14	english	0	17309	simple	target
14	english	1	9611	unambiguous	target
14	english	2	4835	unambiguous	target
14	english	3	4192	complex	distractor
14	english	4	16050	complex	target
14	english	5	12295	unambiguous	target
14	english	6	4421	unambiguous	target
14	english	7	4882	simple	target
14	english	8	3451	ambiguous	target
14	english	9	5999	unambiguous	target
14	english	10	5857	complex	distractor
14	english	11	15228	complex	target
14	english	12	3108	complex	target
14	english	13	2493	unambiguous	target
14	english	14	2117	ambiguous	target
14	english	15	2528	simple	target
14	english	16	5407	complex	competitor
14	english	17	1951	ambiguous	target
14	english	18	5693	unambiguous	target
14	english	19	3494	ambiguous	target
14	english	20	1897	unambiguous	target
14	english	21	3988	unambiguous	target
14	english	22	2473	unambiguous	target
14	english	23	2387	simple	target
14	english	24	3509	unambiguous	target
14	english	25	3814	ambiguous	competitor
14	english	26	3561	unambiguous	target
14	english	27	3951	simple	target
14	english	28	2389	unambiguous	target
14	english	29	6167	complex	competitor
14	english	30	3301	simple	target
14	english	31	2943	unambiguous	target
14	english	32	3018	ambiguous	target
14	english	33	2266	ambiguous	competitor
14	english	34	1880	ambiguous	competitor
14	english	35	2848	simple	competitor
14	english	36	2315	ambiguous	competitor
14	english	37	3639	unambiguous	target
14	english	38	6405	complex	competitor
14	english	39	3068	unambiguous	target
14	english	40	2233	simple	target
14	english	41	4533	unambiguous	target
14	english	42	3944	unambiguous	target
14	english	43	2541	ambiguous	competitor
14	english	44	1585	ambiguous	competitor
14	english	45	4799	complex	target
14	english	46	3966	ambiguous	competitor
14	english	47	3166	unambiguous	target
14	english	48	2663	simple	target
14	english	49	2678	simple	target
14	english	50	1904	ambiguous	competitor
14	english	51	3903	unambiguous	target
14	english	52	3750	unambiguous	target
14	english	53	3268	unambiguous	target
14	english	54	3029	simple	target
14	english	55	3068	unambiguous	target
14	english	56	2440	complex	distractor
14	english	57	4462	complex	competitor
14	english	58	3144	ambiguous	target
14	english	59	1782	ambiguous	competitor
14	english	60	2690	simple	target
14	english	61	3357	unambiguous	target
14	english	62	2549	unambiguous	target
14	english	63	4856	complex	target
14	english	64	3253	unambiguous	target
14	english	65	3117	unambiguous	target
16	English	0	34859	unambiguous	target
16	English	1	6910	simple	target
16	English	2	4101	unambiguous	target
16	English	3	9632	unambiguous	target
16	English	4	10848	complex	competitor
16	English	5	8335	simple	target
16	English	6	2553	complex	competitor
16	English	7	3432	unambiguous	target
16	English	8	4792	simple	target
16	English	9	3080	unambiguous	target
16	English	10	4704	unambiguous	target
16	English	11	3872	simple	target
16	English	12	5920	simple	target
16	English	13	4656	unambiguous	target
16	English	14	5064	complex	target
16	English	15	8936	complex	target
16	English	16	2769	complex	competitor
16	English	17	2647	unambiguous	target
16	English	18	1792	unambiguous	target
16	English	19	5536	ambiguous	competitor
16	English	20	2104	complex	competitor
16	English	21	2848	ambiguous	target
16	English	22	3488	simple	target
16	English	23	2080	complex	competitor
16	English	24	2712	complex	target
16	English	25	3200	ambiguous	target
16	English	26	3808	ambiguous	target
16	English	27	3704	unambiguous	target
16	English	28	3424	unambiguous	target
16	English	29	2120	simple	target
16	English	30	2496	unambiguous	target
16	English	31	2336	unambiguous	target
16	English	32	2945	ambiguous	competitor
16	English	33	5840	ambiguous	target
16	English	34	2592	unambiguous	target
16	English	35	4343	unambiguous	target
16	English	36	2057	unambiguous	target
16	English	37	2079	ambiguous	competitor
16	English	38	2656	unambiguous	target
16	English	39	4032	simple	target
16	English	40	2992	unambiguous	target
16	English	41	2608	complex	target
16	English	42	2080	simple	target
16	English	43	2872	unambiguous	target
16	English	44	3153	complex	distractor
16	English	45	3639	unambiguous	target
16	English	46	1792	ambiguous	target
16	English	47	1695	unambiguous	target
16	English	48	3968	simple	target
16	English	49	2232	complex	target
16	English	50	2640	ambiguous	competitor
16	English	51	3216	ambiguous	target
16	English	52	3072	ambiguous	competitor
16	English	53	2160	ambiguous	target
16	English	54	2112	unambiguous	target
16	English	55	3671	unambiguous	target
16	English	56	5088	unambiguous	target
16	English	57	2312	unambiguous	target
16	English	58	3872	unambiguous	target
16	English	59	2129	ambiguous	target
16	English	60	1791	complex	target
16	English	61	2112	unambiguous	target
16	English	62	2600	simple	target
16	English	63	1999	ambiguous	target
16	English	64	2904	simple	target
16	English	65	2048	ambiguous	target
17	English	0	21780	simple	target
17	English	1	5058	unambiguous	target
17	English	2	3415	ambiguous	competitor
17	English	3	4922	ambiguous	target
17	English	4	10926	complex	target
17	English	5	7744	complex	target
17	English	6	3795	unambiguous	target
17	English	7	3588	simple	target
17	English	8	6312	simple	target
17	English	9	2304	simple	target
17	English	10	3192	ambiguous	target
17	English	11	3840	ambiguous	competitor
17	English	12	10711	unambiguous	target
17	English	13	3384	ambiguous	target
17	English	14	4248	unambiguous	target
17	English	15	3943	complex	competitor
17	English	16	3369	unambiguous	target
17	English	17	6439	ambiguous	target
17	English	18	4408	complex	competitor
17	English	19	2183	ambiguous	target
17	English	20	2793	ambiguous	target
17	English	21	3792	unambiguous	target
17	English	22	3552	unambiguous	target
17	English	23	3897	unambiguous	target
17	English	24	2574	ambiguous	competitor
17	English	25	1711	simple	target
17	English	26	2205	unambiguous	target
17	English	27	3660	simple	target
17	English	28	2487	unambiguous	target
17	English	29	5992	simple	target
17	English	30	4495	unambiguous	target
17	English	31	4520	simple	target
17	English	32	3978	simple	target
17	English	33	5837	complex	competitor
17	English	34	2679	ambiguous	target
17	English	35	4488	unambiguous	target
17	English	36	3656	complex	competitor
17	English	37	2858	unambiguous	target
17	English	38	2601	unambiguous	target
17	English	39	2940	ambiguous	competitor
17	English	40	2826	ambiguous	target
17	English	41	1968	unambiguous	target
17	English	42	1775	simple	target
17	English	43	2695	complex	target
17	English	44	4023	complex	target
17	English	45	2240	ambiguous	competitor
17	English	46	4304	unambiguous	target
17	English	47	5624	simple	competitor
17	English	48	2308	complex	competitor
17	English	49	3475	unambiguous	target
17	English	50	2008	unambiguous	target
17	English	51	4165	complex	target
17	English	52	2596	unambiguous	target
17	English	53	6160	unambiguous	target
17	English	54	5448	unambiguous	target
17	English	55	3512	complex	target
17	English	56	2551	ambiguous	competitor
17	English	57	3407	complex	target
17	English	58	7088	unambiguous	target
17	English	59	2447	unambiguous	target
17	English	60	2697	unambiguous	target
17	English	61	2127	unambiguous	target
17	English	62	2709	unambiguous	target
17	English	63	1754	unambiguous	target
17	English	64	3320	simple	competitor
17	English	65	1559	ambiguous	competitor
18	English	0	28470	simple	competitor
18	English	1	9222	unambiguous	target
18	English	2	4117	unambiguous	target
18	English	3	2140	ambiguous	target
18	English	4	4931	complex	target
18	English	5	3311	ambiguous	target
18	English	6	54056	unambiguous	target
18	English	7	3334	ambiguous	competitor
18	English	8	5340	simple	target
18	English	9	1461	unambiguous	target
18	English	10	4341	unambiguous	target
18	English	11	2099	unambiguous	target
18	English	12	2945	complex	competitor
18	English	13	2817	unambiguous	target
18	English	14	1747	unambiguous	target
18	English	15	3298	ambiguous	competitor
18	English	16	2521	unambiguous	target
18	English	17	5132	unambiguous	target
18	English	18	3215	complex	competitor
18	English	19	6114	ambiguous	target
18	English	20	1771	ambiguous	competitor
18	English	21	2035	complex	target
18	English	22	2282	unambiguous	target
18	English	23	1803	complex	competitor
18	English	24	2833	unambiguous	target
18	English	25	2110	simple	competitor
18	English	26	3165	simple	target
18	English	27	5690	complex	target
18	English	28	1604	ambiguous	target
18	English	29	1333	unambiguous	target
18	English	30	2418	unambiguous	target
18	English	31	2298	simple	target
18	English	32	1277	complex	competitor
18	English	33	1315	complex	target
18	English	34	1948	simple	target
18	English	35	1349	ambiguous	competitor
18	English	36	1477	unambiguous	target
18	English	37	1476	unambiguous	target
18	English	38	1707	unambiguous	target
18	English	39	1868	ambiguous	competitor
18	English	40	4532	ambiguous	competitor
18	English	41	1412	unambiguous	target
18	English	42	1827	unambiguous	target
18	English	43	1326	unambiguous	target
18	English	44	1851	unambiguous	target
18	English	45	2482	unambiguous	target
18	English	46	1549	ambiguous	competitor
18	English	47	1682	complex	competitor
18	English	48	2442	simple	competitor
18	English	49	2418	complex	competitor
18	English	50	4230	unambiguous	target
18	English	51	2347	ambiguous	target
18	English	52	2490	ambiguous	competitor
18	English	53	1923	unambiguous	target
18	English	54	6049	complex	competitor
18	English	55	1676	ambiguous	target
18	English	56	2649	ambiguous	competitor
18	English	57	1924	unambiguous	target
18	English	58	1725	complex	competitor
18	English	59	2192	unambiguous	target
18	English	60	1445	simple	competitor
18	English	61	1860	unambiguous	target
18	English	62	1236	simple	target
18	English	63	1325	simple	competitor
18	English	64	1333	simple	target
18	English	65	1628	simple	target
20	English	0	24113	unambiguous	target
20	English	1	11756	unambiguous	target
20	English	2	6350	complex	competitor
20	English	3	3961	simple	target
20	English	4	7408	unambiguous	target
20	English	5	4458	unambiguous	target
20	English	6	5029	unambiguous	target
20	English	7	3711	complex	target
20	English	8	4295	unambiguous	target
20	English	9	2961	unambiguous	target
20	English	10	3440	unambiguous	target
20	English	11	4030	ambiguous	target
20	English	12	2256	ambiguous	competitor
20	English	13	2553	simple	target
20	English	14	3126	unambiguous	target
20	English	15	3832	unambiguous	target
20	English	16	4150	simple	target
20	English	17	4680	unambiguous	target
20	English	18	4208	simple	target
20	English	19	5137	ambiguous	target
20	English	20	2438	ambiguous	target
20	English	21	3528	complex	competitor
20	English	22	5484	unambiguous	target
20	English	23	2634	unambiguous	target
20	English	24	2928	unambiguous	target
20	English	25	6768	unambiguous	target
20	English	26	2909	simple	target
20	English	27	6515	unambiguous	target
20	English	28	3534	ambiguous	target
20	English	29	9553	complex	competitor
20	English	30	8646	unambiguous	target
20	English	31	3639	complex	target
20	English	32	6717	simple	target
20	English	33	2677	simple	target
20	English	34	3167	ambiguous	target
20	English	35	3542	unambiguous	target
20	English	36	3330	complex	target
20	English	37	3541	simple	target
20	English	38	6626	simple	target
20	English	39	2072	ambiguous	target
20	English	40	2281	ambiguous	competitor
20	English	41	9058	ambiguous	competitor
20	English	42	6382	unambiguous	target
20	English	43	4184	unambiguous	target
20	English	44	3440	complex	target
20	English	45	4600	unambiguous	target
20	English	46	3517	complex	target
20	English	47	2884	ambiguous	target
20	English	48	6804	complex	competitor
20	English	49	3087	unambiguous	target
20	English	50	8288	simple	target
20	English	51	3769	unambiguous	target
20	English	52	3822	simple	target
20	English	53	2135	unambiguous	target
20	English	54	1722	ambiguous	competitor
20	English	55	2318	ambiguous	target
20	English	56	5096	unambiguous	target
20	English	57	3888	unambiguous	target
20	English	58	2571	unambiguous	target
20	English	59	2654	complex	competitor
20	English	60	6559	complex	competitor
20	English	61	43098	ambiguous	target
20	English	62	4581	complex	competitor
20	English	63	3036	simple	target
20	English	64	1922	ambiguous	target
20	English	65	1537	ambiguous	competitor
21	english	0	17326	ambiguous	competitor
21	english	1	4117	ambiguous	competitor
21	english	2	11086	unambiguous	target
21	english	3	13130	complex	competitor
21	english	4	4086	complex	target
21	english	5	2868	unambiguous	target
21	english	6	2562	unambiguous	target
21	english	7	1984	ambiguous	target
21	english	8	6611	complex	target
21	english	9	3116	complex	competitor
21	english	10	4141	unambiguous	target
21	english	11	2789	complex	competitor
21	english	12	6929	unambiguous	target
21	english	13	3164	ambiguous	competitor
21	english	14	97738	ambiguous	target
21	english	15	2646	simple	target
21	english	16	4567	ambiguous	competitor
21	english	17	3155	ambiguous	target
21	english	18	1960	unambiguous	target
21	english	19	3397	unambiguous	target
21	english	20	3361	simple	target
21	english	21	1989	simple	target
21	english	22	4470	ambiguous	competitor
21	english	23	3414	unambiguous	target
21	english	24	3329	complex	target
21	english	25	1641	ambiguous	target
21	english	26	1994	complex	target
21	english	27	2334	unambiguous	target
21	english	28	2890	simple	target
21	english	29	2820	unambiguous	target
21	english	30	4908	unambiguous	target
21	english	31	2562	unambiguous	target
21	english	32	4334	ambiguous	competitor
21	english	33	1758	unambiguous	target
21	english	34	4618	simple	target
21	english	35	3125	complex	competitor
21	english	36	2984	unambiguous	target
21	english	37	4696	complex	competitor
21	english	38	7591	unambiguous	target
21	english	39	3398	ambiguous	competitor
21	english	40	3774	simple	target
21	english	41	3656	simple	target
21	english	42	3250	simple	target
21	english	43	2523	unambiguous	target
21	english	44	3092	unambiguous	target
21	english	45	4508	simple	target
21	english	46	2696	unambiguous	target
21	english	47	2795	unambiguous	target
21	english	48	2265	unambiguous	target
21	english	49	1798	ambiguous	competitor
21	english	50	2977	unambiguous	target
21	english	51	1898	ambiguous	target
21	english	52	2382	unambiguous	target
21	english	53	3587	simple	target
21	english	54	13101	complex	target
21	english	55	6209	complex	target
21	english	56	4242	simple	target
21	english	57	2630	unambiguous	target
21	english	58	2128	unambiguous	target
21	english	59	5665	ambiguous	competitor
21	english	60	3033	unambiguous	target
21	english	61	4053	simple	target
21	english	62	2578	unambiguous	target
21	english	63	2500	unambiguous	target
21	english	64	2929	complex	target
21	english	65	4156	ambiguous	competitor
22	English	0	12824	unambiguous	target
22	English	1	2855	ambiguous	competitor
22	English	2	6938	complex	competitor
22	English	3	7603	unambiguous	target
22	English	4	4226	unambiguous	target
22	English	5	4439	ambiguous	competitor
22	English	6	5168	complex	competitor
22	English	7	3990	ambiguous	target
22	English	8	6310	unambiguous	target
22	English	9	4216	ambiguous	competitor
22	English	10	4624	simple	target
22	English	11	3618	ambiguous	competitor
22	English	12	4745	unambiguous	target
22	English	13	3454	simple	target
22	English	14	5797	complex	target
22	English	15	4054	simple	target
22	English	16	7281	unambiguous	target
22	English	17	2378	unambiguous	target
22	English	18	333	ambiguous	target
22	English	19	4339	simple	target
22	English	20	5087	ambiguous	distractor
22	English	21	3350	simple	target
22	English	22	5436	ambiguous	target
22	English	23	3198	ambiguous	target
22	English	24	2373	ambiguous	competitor
22	English	25	2377	ambiguous	competitor
22	English	26	2492	unambiguous	target
22	English	27	3431	simple	target
22	English	28	4748	unambiguous	target
22	English	29	3103	unambiguous	target
22	English	30	1997	unambiguous	target
22	English	31	5677	simple	target
22	English	32	2459	unambiguous	target
22	English	33	2995	simple	distractor
22	English	34	6844	complex	competitor
22	English	35	3354	simple	target
22	English	36	1928	unambiguous	target
22	English	37	5686	simple	target
22	English	38	9403	unambiguous	target
22	English	39	2369	unambiguous	target
22	English	40	4196	unambiguous	distractor
22	English	41	685	simple	target
22	English	42	17027	unambiguous	target
22	English	43	5232	unambiguous	target
22	English	44	3711	unambiguous	target
22	English	45	4438	complex	target
22	English	46	1834	unambiguous	target
22	English	47	5426	complex	distractor
22	English	48	6835	complex	target
22	English	49	4062	ambiguous	competitor
22	English	50	9386	complex	target
22	English	51	6523	unambiguous	target
22	English	52	3661	unambiguous	target
22	English	53	4870	unambiguous	target
22	English	54	5663	unambiguous	target
22	English	55	4454	complex	target
22	English	56	9673	complex	competitor
22	English	57	3259	complex	target
22	English	58	3421	unambiguous	target
22	English	59	3639	ambiguous	target
22	English	60	6122	ambiguous	competitor
22	English	61	3597	ambiguous	competitor
22	English	62	3905	complex	competitor
22	English	63	1929	unambiguous	target
22	English	64	4080	simple	target
22	English	65	4452	unambiguous	target
23	English	0	13337	ambiguous	target
23	English	1	17294	complex	target
23	English	2	4208	unambiguous	target
23	English	3	3593	ambiguous	competitor
23	English	4	2303	unambiguous	target
23	English	5	2535	ambiguous	competitor
23	English	6	1544	ambiguous	target
23	English	7	3015	simple	target
23	English	8	10944	unambiguous	target
23	English	9	3015	simple	target
23	English	10	2071	complex	competitor
23	English	11	2864	ambiguous	competitor
23	English	12	1737	ambiguous	competitor
23	English	13	1680	unambiguous	target
23	English	14	4344	unambiguous	target
23	English	15	5280	unambiguous	target
23	English	16	3198	simple	target
23	English	17	2041	simple	distractor
23	English	18	1520	ambiguous	competitor
23	English	19	5000	complex	competitor
23	English	20	5326	unambiguous	target
23	English	21	7579	complex	competitor
23	English	22	1710	ambiguous	competitor
23	English	23	6575	complex	competitor
23	English	24	4664	unambiguous	target
23	English	25	2890	simple	target
23	English	26	4311	unambiguous	target
23	English	27	4967	unambiguous	target
23	English	28	6128	complex	target
23	English	29	2249	unambiguous	target
23	English	30	5832	unambiguous	target
23	English	31	3024	simple	target
23	English	32	7624	unambiguous	competitor
23	English	33	1615	ambiguous	competitor
23	English	34	1832	unambiguous	target
23	English	35	1664	simple	target
23	English	36	2160	simple	target
23	English	37	2495	simple	target
23	English	38	3871	unambiguous	target
23	English	39	1864	simple	target
23	English	40	1664	complex	target
23	English	41	2457	unambiguous	target
23	English	42	2144	ambiguous	competitor
23	English	43	6736	complex	target
23	English	44	3630	unambiguous	target
23	English	45	5106	simple	target
23	English	46	1488	ambiguous	target
23	English	47	2280	unambiguous	target
23	English	48	4152	unambiguous	target
23	English	49	2544	ambiguous	target
23	English	50	3111	unambiguous	target
23	English	51	1504	unambiguous	target
23	English	52	1825	ambiguous	target
23	English	53	1968	simple	target
23	English	54	1856	ambiguous	competitor
23	English	55	1987	ambiguous	competitor
23	English	56	6764	unambiguous	target
23	English	57	3816	unambiguous	target
23	English	58	2423	unambiguous	target
23	English	59	6106	complex	target
23	English	60	4791	complex	competitor
23	English	61	6680	complex	target
23	English	62	3888	unambiguous	target
23	English	63	5191	complex	target
23	English	64	2296	unambiguous	target
23	English	65	4081	unambiguous	target
25	English	0	32398	ambiguous	target
25	English	1	4747	unambiguous	target
25	English	2	40568	complex	target
25	English	3	3679	unambiguous	target
25	English	4	2951	unambiguous	target
25	English	5	3167	ambiguous	target
25	English	6	2847	ambiguous	target
25	English	7	4264	ambiguous	target
25	English	8	3032	unambiguous	distractor
25	English	9	6864	simple	target
25	English	10	3345	unambiguous	target
25	English	11	2359	ambiguous	target
25	English	12	6352	simple	target
25	English	13	5184	complex	competitor
25	English	14	4169	simple	target
25	English	15	3574	unambiguous	target
25	English	16	2664	simple	target
25	English	17	2135	ambiguous	competitor
25	English	18	3085	unambiguous	target
25	English	19	2476	simple	target
25	English	20	2856	simple	target
25	English	21	8040	complex	target
25	English	22	7872	unambiguous	target
25	English	23	7960	unambiguous	target
25	English	24	4071	simple	target
25	English	25	5848	unambiguous	target
25	English	26	3440	ambiguous	competitor
25	English	27	3992	simple	target
25	English	28	2297	unambiguous	target
25	English	29	8136	complex	target
25	English	30	3431	ambiguous	target
25	English	31	12936	complex	target
25	English	32	4480	unambiguous	target
25	English	33	3032	ambiguous	competitor
25	English	34	6072	ambiguous	competitor
25	English	35	7255	unambiguous	target
25	English	36	5031	unambiguous	target
25	English	37	5104	unambiguous	target
25	English	38	3255	unambiguous	target
25	English	39	2936	unambiguous	target
25	English	40	5671	ambiguous	competitor
25	English	41	3480	unambiguous	target
25	English	42	5016	unambiguous	target
25	English	43	3280	ambiguous	target
25	English	44	2599	unambiguous	target
25	English	45	4672	simple	target
25	English	46	3704	ambiguous	competitor
25	English	47	4068	ambiguous	target
25	English	48	4087	simple	target
25	English	49	4132	complex	competitor
25	English	50	2153	ambiguous	competitor
25	English	51	5647	complex	competitor
25	English	52	3032	unambiguous	target
25	English	53	5024	complex	target
25	English	54	5112	unambiguous	target
25	English	55	4056	complex	competitor
25	English	56	4695	simple	target
25	English	57	2872	unambiguous	target
25	English	58	5984	unambiguous	target
25	English	59	3087	complex	competitor
25	English	60	9775	complex	target
25	English	61	4296	unambiguous	target
25	English	62	2120	unambiguous	target
25	English	63	3392	simple	target
25	English	64	1880	complex	target
25	English	65	2240	unambiguous	target
26	English	0	19454	ambiguous	target
26	English	1	2958	simple	target
26	English	2	8592	ambiguous	target
26	English	3	13153	complex	target
26	English	4	7712	complex	competitor
26	English	5	3038	unambiguous	target
26	English	6	2459	ambiguous	target
26	English	7	2924	unambiguous	target
26	English	8	3231	unambiguous	target
26	English	9	2904	unambiguous	target
26	English	10	2064	unambiguous	target
26	English	11	3304	unambiguous	target
26	English	12	2129	unambiguous	target
26	English	13	7723	unambiguous	target
26	English	14	8388	complex	target
26	English	15	4604	simple	target
26	English	16	2467	simple	target
26	English	17	5636	unambiguous	target
26	English	18	3545	ambiguous	target
26	English	19	2298	simple	target
26	English	20	1554	unambiguous	target
26	English	21	2875	complex	competitor
26	English	22	2629	unambiguous	target
26	English	23	1799	unambiguous	target
26	English	24	2126	ambiguous	target
26	English	25	3580	ambiguous	target
26	English	26	3466	simple	target
26	English	27	1874	ambiguous	target
26	English	28	3162	simple	target
26	English	29	1937	ambiguous	target
26	English	30	1679	unambiguous	target
26	English	31	3577	unambiguous	target
26	English	32	2419	unambiguous	target
26	English	33	4045	ambiguous	target
26	English	34	2873	unambiguous	target
26	English	35	3143	ambiguous	target
26	English	36	2357	simple	target
26	English	37	3359	unambiguous	target
26	English	38	4179	ambiguous	competitor
26	English	39	2224	ambiguous	competitor
26	English	40	1817	ambiguous	competitor
26	English	41	3575	unambiguous	target
26	English	42	5423	simple	target
26	English	43	2788	simple	target
26	English	44	1518	ambiguous	competitor
26	English	45	1932	simple	target
26	English	46	2335	unambiguous	target
26	English	47	4528	unambiguous	target
26	English	48	1389	complex	target
26	English	49	6430	unambiguous	target
26	English	50	5108	complex	competitor
26	English	51	8014	unambiguous	target
26	English	52	2855	simple	target
26	English	53	2188	ambiguous	competitor
26	English	54	2287	unambiguous	target
26	English	55	3632	complex	competitor
26	English	56	4889	complex	competitor
26	English	57	3127	complex	competitor
26	English	58	3673	unambiguous	target
26	English	59	7357	complex	competitor
26	English	60	2677	unambiguous	target
26	English	61	3969	complex	competitor
26	English	62	3508	unambiguous	target
26	English	63	2046	unambiguous	target
26	English	64	2831	complex	target
26	English	65	3099	simple	target
27	English	0	25894	complex	target
27	English	1	4132	simple	target
27	English	2	10482	simple	target
27	English	3	5805	ambiguous	competitor
27	English	4	3141	ambiguous	target
27	English	5	1865	unambiguous	target
27	English	6	5804	complex	target
27	English	7	3301	unambiguous	target
27	English	8	5792	complex	target
27	English	9	4295	simple	target
27	English	10	3547	unambiguous	target
27	English	11	4798	simple	competitor
27	English	12	4235	simple	target
27	English	13	4529	unambiguous	target
27	English	14	5719	unambiguous	target
27	English	15	5634	ambiguous	competitor
27	English	16	5289	unambiguous	target
27	English	17	2699	simple	target
27	English	18	9940	complex	target
27	English	19	6982	complex	target
27	English	20	5952	complex	target
27	English	21	4307	ambiguous	competitor
27	English	22	2798	unambiguous	target
27	English	23	5056	simple	target
27	English	24	4651	unambiguous	target
27	English	25	3118	unambiguous	target
27	English	26	4122	simple	target
27	English	27	2567	unambiguous	target
27	English	28	2061	ambiguous	competitor
27	English	29	2982	ambiguous	target
27	English	30	2564	unambiguous	target
27	English	31	4761	unambiguous	target
27	English	32	3915	ambiguous	competitor
27	English	33	3263	complex	distractor
27	English	34	1731	ambiguous	competitor
27	English	35	3939	unambiguous	target
27	English	36	2331	ambiguous	target
27	English	37	2749	unambiguous	target
27	English	38	4221	ambiguous	target
27	English	39	2785	unambiguous	target
27	English	40	3030	simple	target
27	English	41	11390	complex	target
27	English	42	4542	complex	target
27	English	43	2602	unambiguous	target
27	English	44	2724	unambiguous	target
27	English	45	3816	unambiguous	target
27	English	46	2099	unambiguous	target
27	English	47	2774	ambiguous	target
27	English	48	2221	unambiguous	target
27	English	49	2995	ambiguous	target
27	English	50	4628	simple	target
27	English	51	3215	unambiguous	target
27	English	52	1803	ambiguous	target
27	English	53	4248	unambiguous	target
27	English	54	3166	unambiguous	target
27	English	55	6027	simple	target
27	English	56	2677	ambiguous	competitor
27	English	57	3313	simple	target
27	English	58	2186	unambiguous	target
27	English	59	5423	unambiguous	target
27	English	60	1963	unambiguous	target
27	English	61	4395	complex	target
27	English	62	7658	complex	target
27	English	63	3033	ambiguous	target
27	English	64	3389	unambiguous	target
27	English	65	7291	complex	target
28	English	0	29087	ambiguous	competitor
28	English	1	4873	unambiguous	target
28	English	2	5531	ambiguous	target
28	English	3	12764	unambiguous	target
28	English	4	8609	simple	distractor
28	English	5	27501	complex	target
28	English	6	4762	unambiguous	target
28	English	7	46117	complex	target
28	English	8	7348	simple	target
28	English	9	4469	unambiguous	target
28	English	10	10612	complex	target
28	English	11	4800	ambiguous	competitor
28	English	12	7908	unambiguous	target
28	English	13	8973	complex	target
28	English	14	3042	unambiguous	target
28	English	15	3314	simple	target
28	English	16	6906	complex	target
28	English	17	8238	ambiguous	competitor
28	English	18	8028	complex	target
28	English	19	4217	unambiguous	target
28	English	20	2652	unambiguous	target
28	English	21	5161	unambiguous	target
28	English	22	5835	unambiguous	target
28	English	23	4424	ambiguous	competitor
28	English	24	3389	unambiguous	target
28	English	25	2829	ambiguous	competitor
28	English	26	3066	complex	competitor
28	English	27	2396	ambiguous	competitor
28	English	28	2851	simple	target
28	English	29	2125	simple	target
28	English	30	2792	unambiguous	target
28	English	31	3130	simple	target
28	English	32	2521	unambiguous	target
28	English	33	3420	simple	target
28	English	34	10991	complex	competitor
28	English	35	6456	complex	target
28	English	36	3927	unambiguous	target
28	English	37	10611	unambiguous	target
28	English	38	5475	ambiguous	target
28	English	39	4977	simple	target
28	English	40	3315	unambiguous	target
28	English	41	5341	simple	target
28	English	42	2081	ambiguous	competitor
28	English	43	5924	complex	target
28	English	44	5002	ambiguous	target
28	English	45	2249	ambiguous	target
28	English	46	2844	unambiguous	target
28	English	47	8214	complex	competitor
28	English	48	2245	ambiguous	target
28	English	49	7186	unambiguous	target
28	English	50	2373	simple	target
28	English	51	3800	unambiguous	target
28	English	52	5247	unambiguous	target
28	English	53	3491	ambiguous	target
28	English	54	2134	simple	target
28	English	55	2086	unambiguous	target
28	English	56	3611	unambiguous	target
28	English	57	3924	unambiguous	target
28	English	58	4255	simple	target
28	English	59	4507	complex	target
28	English	60	3729	ambiguous	target
28	English	61	8359	unambiguous	target
28	English	62	11624	unambiguous	target
28	English	63	2889	unambiguous	target
28	English	64	4218	unambiguous	target
28	English	65	3867	ambiguous	competitor
29	English	0	10919	simple	target
29	English	1	8965	unambiguous	target
29	English	2	4970	ambiguous	target
29	English	3	4531	unambiguous	target
29	English	4	17494	unambiguous	target
29	English	5	2585	unambiguous	target
29	English	6	3818	ambiguous	competitor
29	English	7	2926	ambiguous	target
29	English	8	3982	unambiguous	target
29	English	9	1881	unambiguous	target
29	English	10	6326	complex	competitor
29	English	11	5260	unambiguous	target
29	English	12	2740	unambiguous	target
29	English	13	5544	unambiguous	target
29	English	14	3097	ambiguous	competitor
29	English	15	3756	ambiguous	competitor
29	English	16	4377	complex	competitor
29	English	17	6835	unambiguous	target
29	English	18	3035	unambiguous	target
29	English	19	1844	ambiguous	target
29	English	20	1617	ambiguous	competitor
29	English	21	1892	simple	target
29	English	22	1549	unambiguous	target
29	English	23	1896	simple	target
29	English	24	3250	complex	target
29	English	25	2007	ambiguous	target
29	English	26	2021	simple	target
29	English	27	2068	simple	target
29	English	28	2692	unambiguous	target
29	English	29	2218	ambiguous	target
29	English	30	2958	unambiguous	target
29	English	31	5045	complex	target
29	English	32	3289	unambiguous	target
29	English	33	1945	simple	target
29	English	34	3314	simple	target
29	English	35	1944	simple	target
29	English	36	3438	simple	target
29	English	37	2392	ambiguous	target
29	English	38	2807	unambiguous	target
29	English	39	4006	complex	competitor
29	English	40	2789	unambiguous	target
29	English	41	3026	ambiguous	competitor
29	English	42	3274	complex	target
29	English	43	1379	unambiguous	target
29	English	44	1634	unambiguous	target
29	English	45	1807	complex	target
29	English	46	5016	complex	target
29	English	47	1828	ambiguous	competitor
29	English	48	1273	unambiguous	distractor
29	English	49	2484	ambiguous	competitor
29	English	50	2467	simple	target
29	English	51	3798	complex	competitor
29	English	52	2123	complex	target
29	English	53	1690	unambiguous	target
29	English	54	1879	ambiguous	competitor
29	English	55	2090	simple	target
29	English	56	2708	simple	target
29	English	57	1610	unambiguous	target
29	English	58	3076	unambiguous	target
29	English	59	2244	unambiguous	target
29	English	60	1358	ambiguous	competitor
29	English	61	2692	complex	competitor
29	English	62	3257	complex	competitor
29	English	63	1791	unambiguous	target
29	English	64	1623	unambiguous	target
29	English	65	1306	unambiguous	target
31	English	0	11145	unambiguous	target
31	English	1	1638	simple	target
31	English	2	5056	unambiguous	target
31	English	3	1903	unambiguous	target
31	English	4	1776	complex	target
31	English	5	1215	complex	target
31	English	6	1239	ambiguous	target
31	English	7	1089	complex	competitor
31	English	8	1103	unambiguous	target
31	English	9	1240	complex	distractor
31	English	10	175	unambiguous	distractor
31	English	11	1846	unambiguous	target
31	English	12	1185	unambiguous	target
31	English	13	1336	unambiguous	target
31	English	14	1242	unambiguous	target
31	English	15	1152	complex	competitor
31	English	16	2742	unambiguous	target
31	English	17	1248	unambiguous	competitor
31	English	18	1280	unambiguous	target
31	English	19	1049	simple	competitor
31	English	20	863	ambiguous	competitor
31	English	21	1136	unambiguous	target
31	English	22	1943	unambiguous	target
31	English	23	1607	unambiguous	target
31	English	24	2593	ambiguous	competitor
31	English	25	2218	ambiguous	target
31	English	26	2672	simple	competitor
31	English	27	1094	unambiguous	target
31	English	28	897	complex	distractor
31	English	29	927	ambiguous	target
31	English	30	783	simple	competitor
31	English	31	929	ambiguous	target
31	English	32	967	simple	competitor
31	English	33	1062	unambiguous	distractor
31	English	34	978	unambiguous	distractor
31	English	35	2247	ambiguous	competitor
31	English	36	1832	ambiguous	target
31	English	37	905	unambiguous	target
31	English	38	2049	unambiguous	target
31	English	39	1023	complex	target
31	English	40	1639	ambiguous	target
31	English	41	815	unambiguous	target
31	English	42	1328	unambiguous	target
31	English	43	1616	simple	competitor
31	English	44	1375	unambiguous	target
31	English	45	1593	ambiguous	competitor
31	English	46	880	ambiguous	competitor
31	English	47	809	simple	competitor
31	English	48	1141	simple	competitor
31	English	49	1631	simple	competitor
31	English	50	1086	complex	target
31	English	51	1059	complex	competitor
31	English	52	1207	complex	competitor
31	English	53	1014	ambiguous	competitor
31	English	54	1553	unambiguous	target
31	English	55	1206	simple	competitor
31	English	56	3513	unambiguous	target
31	English	57	2014	ambiguous	target
31	English	58	992	unambiguous	target
31	English	59	961	simple	target
31	English	60	999	ambiguous	competitor
31	English	61	1296	complex	competitor
31	English	62	1346	simple	competitor
31	English	63	968	unambiguous	target
31	English	64	1623	complex	competitor
31	English	65	762	ambiguous	target
32	English	0	15825	ambiguous	competitor
32	English	1	16332	unambiguous	target
32	English	2	7919	complex	target
32	English	3	4263	unambiguous	target
32	English	4	6336	ambiguous	target
32	English	5	4368	unambiguous	target
32	English	6	3823	simple	target
32	English	7	2473	unambiguous	target
32	English	8	23567	complex	competitor
32	English	9	3832	unambiguous	target
32	English	10	4305	ambiguous	target
32	English	11	10054	unambiguous	distractor
32	English	12	12719	complex	target
32	English	13	10265	unambiguous	target
32	English	14	13264	complex	target
32	English	15	10072	unambiguous	distractor
32	English	16	3128	ambiguous	competitor
32	English	17	4528	simple	target
32	English	18	5672	unambiguous	target
32	English	19	8968	unambiguous	distractor
32	English	20	8920	unambiguous	target
32	English	21	3895	ambiguous	competitor
32	English	22	7216	simple	target
32	English	23	2321	unambiguous	target
32	English	24	1677	unambiguous	distractor
32	English	25	2650	ambiguous	competitor
32	English	26	1967	simple	target
32	English	27	2443	unambiguous	target
32	English	28	1757	unambiguous	target
32	English	29	2143	ambiguous	competitor
32	English	30	3680	unambiguous	target
32	English	31	3559	simple	target
32	English	32	1769	ambiguous	target
32	English	33	2943	simple	target
32	English	34	2480	ambiguous	competitor
32	English	35	2424	ambiguous	competitor
32	English	36	2808	unambiguous	target
32	English	37	5683	complex	target
32	English	38	6333	unambiguous	target
32	English	39	4674	unambiguous	target
32	English	40	1695	unambiguous	target
32	English	41	2163	simple	target
32	English	42	3589	complex	target
32	English	43	4847	simple	target
32	English	44	2000	ambiguous	target
32	English	45	3072	complex	target
32	English	46	2256	unambiguous	target
32	English	47	2096	unambiguous	target
32	English	48	3351	unambiguous	target
32	English	49	1848	ambiguous	target
32	English	50	5808	unambiguous	target
32	English	51	4536	simple	target
32	English	52	6215	unambiguous	distractor
32	English	53	4088	ambiguous	competitor
32	English	54	1952	ambiguous	competitor
32	English	55	1362	unambiguous	target
32	English	56	1790	simple	target
32	English	57	4376	complex	target
32	English	58	11151	complex	target
32	English	59	5608	complex	competitor
32	English	60	7603	complex	target
32	English	61	7012	simple	target
32	English	62	2008	ambiguous	competitor
32	English	63	4896	complex	target
32	English	64	3711	unambiguous	target
32	English	65	2983	simple	target
33	English	0	12806	ambiguous	target
33	English	1	3082	unambiguous	target
33	English	2	2567	unambiguous	target
33	English	3	3959	simple	target
33	English	4	2479	unambiguous	target
33	English	5	2506	ambiguous	target
33	English	6	2878	unambiguous	target
33	English	7	2125	unambiguous	target
33	English	8	10348	unambiguous	distractor
33	English	9	15285	complex	competitor
33	English	10	6063	complex	target
33	English	11	11475	unambiguous	target
33	English	12	5419	unambiguous	target
33	English	13	4092	complex	competitor
33	English	14	7383	complex	target
33	English	15	2419	ambiguous	target
33	English	16	2434	simple	target
33	English	17	3504	complex	competitor
33	English	18	2659	simple	target
33	English	19	5133	complex	target
33	English	20	2730	unambiguous	target
33	English	21	2319	ambiguous	competitor
33	English	22	1635	ambiguous	competitor
33	English	23	2574	simple	distractor
33	English	24	2449	unambiguous	target
33	English	25	2356	unambiguous	target
33	English	26	3416	complex	target
33	English	27	3118	unambiguous	target
33	English	28	1921	ambiguous	target
33	English	29	2052	ambiguous	competitor
33	English	30	8194	simple	competitor
33	English	31	1741	unambiguous	target
33	English	32	3466	simple	target
33	English	33	2242	unambiguous	target
33	English	34	1262	unambiguous	target
33	English	35	4389	complex	competitor
33	English	36	2203	ambiguous	target
33	English	37	2219	unambiguous	target
33	English	38	1555	ambiguous	competitor
33	English	39	3022	unambiguous	target
33	English	40	2561	complex	target
33	English	41	1915	simple	target
33	English	42	4492	complex	target
33	English	43	1971	unambiguous	target
33	English	44	2252	unambiguous	target
33	English	45	3173	simple	target
33	English	46	2093	ambiguous	competitor
33	English	47	2750	simple	target
33	English	48	4084	unambiguous	target
33	English	49	2113	unambiguous	target
33	English	50	3404	complex	competitor
33	English	51	3465	unambiguous	distractor
33	English	52	3923	unambiguous	target
33	English	53	1543	ambiguous	target
33	English	54	2859	unambiguous	target
33	English	55	3951	complex	target
33	English	56	2921	simple	competitor
33	English	57	2401	unambiguous	target
33	English	58	1861	ambiguous	competitor
33	English	59	2147	simple	target
33	English	60	3626	simple	target
33	English	61	2046	ambiguous	competitor
33	English	62	1851	ambiguous	target
33	English	63	5538	unambiguous	target
33	English	64	2397	ambiguous	competitor
33	English	65	2028	unambiguous	target
34	english	0	173675	unambiguous	competitor
34	english	1	11175	ambiguous	competitor
34	english	2	2279	simple	target
34	english	3	2425	unambiguous	target
34	english	4	1968	unambiguous	target
34	english	5	4847	ambiguous	competitor
34	english	6	1593	complex	competitor
34	english	7	3479	unambiguous	target
34	english	8	65057	unambiguous	target
34	english	9	1646	unambiguous	target
34	english	10	2353	unambiguous	target
34	english	11	2038	ambiguous	target
34	english	12	3070	complex	target
34	english	13	2028	complex	competitor
34	english	14	1605	simple	competitor
34	english	15	1962	simple	target
34	english	16	28943	unambiguous	target
34	english	17	1639	complex	target
34	english	18	1542	ambiguous	competitor
34	english	19	1512	ambiguous	competitor
34	english	20	2472	complex	competitor
34	english	21	4248	unambiguous	target
34	english	22	1609	unambiguous	target
34	english	23	1999	unambiguous	target
34	english	24	2197	ambiguous	competitor
34	english	25	4023	complex	competitor
34	english	26	2457	simple	target
34	english	27	2960	ambiguous	competitor
34	english	28	2017	complex	target
34	english	29	3272	unambiguous	target
34	english	30	3969	simple	target
34	english	31	2476	simple	competitor
34	english	32	2663	complex	target
34	english	33	1695	simple	target
34	english	34	6359	unambiguous	target
34	english	35	106310	ambiguous	distractor
34	english	36	2750	unambiguous	competitor
34	english	37	1695	simple	distractor
34	english	38	1585	ambiguous	target
34	english	39	3223	unambiguous	target
34	english	40	1800	unambiguous	target
34	english	41	3327	unambiguous	target
34	english	42	2231	ambiguous	target
34	english	43	4447	unambiguous	target
34	english	44	26303	unambiguous	target
34	english	45	2999	unambiguous	target
34	english	46	2223	unambiguous	target
34	english	47	1320	simple	distractor
34	english	48	1945	simple	target
34	english	49	2168	ambiguous	target
34	english	50	2048	ambiguous	target
34	english	51	3415	complex	target
34	english	52	3143	unambiguous	target
34	english	53	2607	complex	target
34	english	54	3217	unambiguous	target
34	english	55	1942	unambiguous	target
34	english	56	3338	ambiguous	target
34	english	57	1615	unambiguous	target
34	english	58	2272	ambiguous	competitor
34	english	59	2135	ambiguous	target
34	english	60	1881	simple	target
34	english	61	1857	unambiguous	target
34	english	62	2046	complex	competitor
34	english	63	1462	simple	target
34	english	64	1376	complex	distractor
34	english	65	2025	unambiguous	target
35	English	0	22251	unambiguous	target
35	English	1	17816	complex	target
35	English	2	5259	unambiguous	target
35	English	3	23088	unambiguous	target
35	English	4	4036	ambiguous	distractor
35	English	5	5947	ambiguous	distractor
35	English	6	2356	simple	target
35	English	7	15420	simple	target
35	English	8	6644	unambiguous	target
35	English	9	2031	ambiguous	competitor
35	English	10	4999	unambiguous	target
35	English	11	16474	complex	target
35	English	12	9779	unambiguous	target
35	English	13	6361	unambiguous	target
35	English	14	13780	complex	competitor
35	English	15	7739	simple	competitor
35	English	16	2714	ambiguous	competitor
35	English	17	5764	unambiguous	target
35	English	18	9124	simple	target
[truncated: 1,433 more rows]
